# Supplementary material for: Extraction, Purification and Identification of Bovine Lung Peptides and Its Antioxidant Effects on H2O2-Induced HepG2 Cells and Mice with Alcoholic Liver Injury
Source: Antioxidants (Basel). 2025 Oct 31;14(11):1314. doi: 10.3390/antiox14111314 (PMC12649525; doi:10.3390/antiox14111314)
Supplement: Supplementary file 1 [file antioxidants-14-01314-s001.zip]

Archive with 1 entries (1 files):
- antioxidants-3910315-supplementary.pdf
